# Supplementary material for: Divergent national-scale trends of microbial and animal biodiversity revealed across diverse temperate soil ecosystems
Source: Nat Commun. 2019 Mar 7;10:1107. doi: 10.1038/s41467-019-09031-1 (PMC6405921; doi:10.1038/s41467-019-09031-1)
Supplement: Supplementary file 4 — Source Data [file 41467_2019_9031_MOESM4_ESM.xlsx]

## Sheet: Fig. 3a
Fig 3a
Sample ID	Richness	AVC
Sample1	3443.48	Fertile grassland
Sample10	3969.32	Infertile grassland
Sample100	1884.61	Moorland grass-mosaic
Sample101	1546.84	Heath/bog
Sample102	1653.48	Upland wood
Sample103	2489.56	Heath/bog
Sample104	2331.38	Moorland grass-mosaic
Sample105	2930.61	Heath/bog
Sample106	3144.14	Upland wood
Sample107	3180.49	Infertile grassland
Sample108	1199.01	Heath/bog
Sample109	3636.12	Fertile grassland
Sample11	3835.53	Lowland wood
Sample110	3727.11	Fertile grassland
Sample111	3588.75	Fertile grassland
Sample112	3658.03	Infertile grassland
Sample113	2797.08	Upland wood
Sample114	3361.44	Fertile grassland
Sample115	3730.39	Fertile grassland
Sample116	3333.35	Fertile grassland
Sample117	3227.46	Fertile grassland
Sample118	1222.1	Heath/bog
Sample119	1646.66	Heath/bog
Sample12	3651.89	Infertile grassland
Sample120	1523.47	Moorland grass-mosaic
Sample122	3463.62	Fertile grassland
Sample123	3328.57	Fertile grassland
Sample124	2994.78	Infertile grassland
Sample125	1968.68	Upland wood
Sample126	1771.17	Moorland grass-mosaic
Sample127	2915.57	Infertile grassland
Sample128	3313.26	Infertile grassland
Sample129	3818.95	Infertile grassland
Sample13	2498.16	Upland wood
Sample130	3557.88	Infertile grassland
Sample131	3383.88	Infertile grassland
Sample132	3426.67	Infertile grassland
Sample133	3488.01	Fertile grassland
Sample134	2761.53	Infertile grassland
Sample135	3354.19	Infertile grassland
Sample136	2869.39	Moorland grass-mosaic
Sample137	3621.85	Moorland grass-mosaic
Sample138	2801.73	Moorland grass-mosaic
Sample139	3818.57	Infertile grassland
Sample140	3261.81	Infertile grassland
Sample141	3304.58	Lowland wood
Sample142	3350.91	Fertile grassland
Sample143	3006.76	Infertile grassland
Sample144	2667.51	Lowland wood
Sample145	4158.58	Infertile grassland
Sample146	4314.41	Infertile grassland
Sample148	3385.09	Infertile grassland
Sample149	3406.13	Fertile grassland
Sample15	2363.11	Heath/bog
Sample150	3653.01	Infertile grassland
Sample151	2301.6	Upland wood
Sample152	3097.45	Infertile grassland
Sample153	3246.45	Infertile grassland
Sample154	3600.29	Fertile grassland
Sample155	3321.16	Infertile grassland
Sample156	3607.26	Infertile grassland
Sample157	3837.36	Infertile grassland
Sample158	3024.79	Lowland wood
Sample159	2301.74	Upland wood
Sample16	1753.35	Moorland grass-mosaic
Sample160	2190.08	Heath/bog
Sample161	1254.06	Heath/bog
Sample162	2381.08	Heath/bog
Sample163	3436.14	Fertile grassland
Sample164	3000.97	Lowland wood
Sample165	3428.51	Fertile grassland
Sample166	3641.29	Infertile grassland
Sample167	2993.36	Infertile grassland
Sample168	3795.12	Infertile grassland
Sample169	3106.17	Infertile grassland
Sample17	3020.83	Moorland grass-mosaic
Sample170	3403.13	Infertile grassland
Sample171	3397.04	Fertile grassland
Sample172	2704.32	Upland wood
Sample173	3571.03	Infertile grassland
Sample174	3713.23	Fertile grassland
Sample175	3287.2	Infertile grassland
Sample176	3313.77	Fertile grassland
Sample177	3494.61	Infertile grassland
Sample178	3745.01	Infertile grassland
Sample179	3374.54	Fertile grassland
Sample18	1862.85	Heath/bog
Sample180	3853.39	Crops/weeds
Sample181	3361.65	Fertile grassland
Sample182	3094.53	Fertile grassland
Sample183	3051.89	Fertile grassland
Sample184	3558.19	Fertile grassland
Sample185	3732.48	Upland wood
Sample186	2940.89	Fertile grassland
Sample187	3324.14	Fertile grassland
Sample188	3448.34	Fertile grassland
Sample189	3617.74	Fertile grassland
Sample19	4176.12	Crops/weeds
Sample190	3645.19	Infertile grassland
Sample191	3552.95	Infertile grassland
Sample192	3926.3	Infertile grassland
Sample193	3692.16	Fertile grassland
Sample194	3603.51	Fertile grassland
Sample195	3486.35	Fertile grassland
Sample196	3831.72	Crops/weeds
Sample197	3790.48	Fertile grassland
Sample198	3878.14	Fertile grassland
Sample199	3668.52	Infertile grassland
Sample2	3714.34	Fertile grassland
Sample20	3376.31	Fertile grassland
Sample200	3202.07	Infertile grassland
Sample201	4024.88	Infertile grassland
Sample202	3686.81	Fertile grassland
Sample203	3868.75	Infertile grassland
Sample204	4051.01	Fertile grassland
Sample205	3442.28	Fertile grassland
Sample206	3853.46	Fertile grassland
Sample207	3408.32	Infertile grassland
Sample208	3684.33	Fertile grassland
Sample209	3917.59	Fertile grassland
Sample21	3630.3	Infertile grassland
Sample210	3657.78	Fertile grassland
Sample211	3431.27	Fertile grassland
Sample212	3215.02	Fertile grassland
Sample214	2808.05	Upland wood
Sample215	2613.6	Upland wood
Sample216	2251.6	Upland wood
Sample217	3540.89	Fertile grassland
Sample218	3296.19	Infertile grassland
Sample219	3103.98	Infertile grassland
Sample22	2208.8	Heath/bog
Sample220	3754.18	Fertile grassland
Sample221	3565.72	Infertile grassland
Sample222	3610.55	Fertile grassland
Sample223	3463.77	Infertile grassland
Sample224	3095.44	Infertile grassland
Sample225	3400.53	Fertile grassland
Sample226	3423.38	Infertile grassland
Sample227	2660.61	Infertile grassland
Sample228	3377.98	Infertile grassland
Sample229	3355.72	Infertile grassland
Sample23	2739.75	Heath/bog
Sample230	3915.94	Infertile grassland
Sample231	4180.37	Infertile grassland
Sample232	3718.1	Infertile grassland
Sample233	3967.09	Lowland wood
Sample234	4093.59	Fertile grassland
Sample235	3619	Infertile grassland
Sample236	2253.16	Upland wood
Sample237	3403.31	Infertile grassland
Sample238	4183.94	Infertile grassland
Sample239	3618.03	Infertile grassland
Sample24	2414.57	Moorland grass-mosaic
Sample240	3461.53	Upland wood
Sample241	3847.97	Infertile grassland
Sample242	3477.11	Infertile grassland
Sample243	3672.53	Infertile grassland
Sample244	2657.32	Upland wood
Sample245	2662.23	Upland wood
Sample246	2264.71	Upland wood
Sample247	3808.49	Moorland grass-mosaic
Sample248	2640.68	Moorland grass-mosaic
Sample249	2538.7	Upland wood
Sample25	3833.77	Infertile grassland
Sample250	3974.9	Infertile grassland
Sample251	3564.44	Lowland wood
Sample252	3556.07	Infertile grassland
Sample253	2709.92	Moorland grass-mosaic
Sample254	3010.47	Moorland grass-mosaic
Sample255	3407.56	Moorland grass-mosaic
Sample256	3428.09	Lowland wood
Sample257	3604.3	Infertile grassland
Sample258	2576.53	Lowland wood
Sample259	2195.24	Upland wood
Sample26	3058.73	Infertile grassland
Sample260	2095.29	Moorland grass-mosaic
Sample261	2029.1	Upland wood
Sample262	2721.18	Moorland grass-mosaic
Sample263	2437.38	Moorland grass-mosaic
Sample264	1892.8	Heath/bog
Sample265	3266.42	Crops/weeds
Sample266	4402.25	Infertile grassland
Sample267	3521.47	Infertile grassland
Sample268	2379.96	Upland wood
Sample269	3647.87	Heath/bog
Sample270	1882.61	Upland wood
Sample271	3426.18	Infertile grassland
Sample272	3738.41	Fertile grassland
Sample273	3671.99	Fertile grassland
Sample274	3983.83	Fertile grassland
Sample275	3799.43	Fertile grassland
Sample276	3946.23	Fertile grassland
Sample277	2046.9	Heath/bog
Sample278	2753.05	Upland wood
Sample279	3663.83	Moorland grass-mosaic
Sample280	3659.45	Fertile grassland
Sample281	3923.11	Fertile grassland
Sample282	3947.39	Fertile grassland
Sample283	2212.31	Upland wood
Sample284	1678.1	Heath/bog
Sample285	2171.56	Heath/bog
Sample286	1895.05	Moorland grass-mosaic
Sample287	1781.4	Heath/bog
Sample288	1709.77	Heath/bog
Sample289	4445.37	Fertile grassland
Sample29	2994.67	Infertile grassland
Sample290	4056.46	Fertile grassland
Sample291	4440.24	Fertile grassland
Sample292	2208.93	Moorland grass-mosaic
Sample293	1965.19	Moorland grass-mosaic
Sample294	2574.92	Moorland grass-mosaic
Sample295	1380.27	Heath/bog
Sample296	2210.83	Moorland grass-mosaic
Sample297	2299.23	Moorland grass-mosaic
Sample298	3670.96	Infertile grassland
Sample299	3606.6	Infertile grassland
Sample3	4955.51	Upland wood
Sample30	3322.54	Infertile grassland
Sample300	4008.84	Infertile grassland
Sample301	3440.44	Crops/weeds
Sample302	3226.85	Infertile grassland
Sample303	3828	Fertile grassland
Sample304	3129.1	Moorland grass-mosaic
Sample305	1591.84	Heath/bog
Sample306	3820.27	Moorland grass-mosaic
Sample307	3476.48	Upland wood
Sample308	4586.3	Lowland wood
Sample309	3806.04	Lowland wood
Sample310	3773.75	Infertile grassland
Sample311	4326.81	Infertile grassland
Sample312	3662.2	Infertile grassland
Sample313	2879.16	Moorland grass-mosaic
Sample314	2683.05	Lowland wood
Sample315	2449.53	Lowland wood
Sample316	3303.58	Moorland grass-mosaic
Sample317	3730.72	Infertile grassland
Sample318	3249.82	Infertile grassland
Sample319	3572.97	Infertile grassland
Sample32	2959.45	Infertile grassland
Sample320	3369.58	Infertile grassland
Sample321	3705.67	Fertile grassland
Sample322	4140.34	Infertile grassland
Sample323	3981.01	Infertile grassland
Sample324	3866.06	Infertile grassland
Sample325	2431.88	Upland wood
Sample326	3797.24	Infertile grassland
Sample327	3669.35	Infertile grassland
Sample328	2712.04	Moorland grass-mosaic
Sample329	2565.98	Upland wood
Sample330	2087.14	Heath/bog
Sample331	1451.53	Heath/bog
Sample332	2010.15	Heath/bog
Sample333	1520.94	Heath/bog
Sample334	2206.28	Moorland grass-mosaic
Sample335	2408.95	Upland wood
Sample336	2590.16	Upland wood
Sample337	2136.04	Heath/bog
Sample338	1887.98	Heath/bog
Sample339	2367.23	Moorland grass-mosaic
Sample340	3618.36	Fertile grassland
Sample341	3236.1	Fertile grassland
Sample342	3539.59	Fertile grassland
Sample343	3309.26	Infertile grassland
Sample344	3402.37	Infertile grassland
Sample345	2724.16	Upland wood
Sample346	3659.31	Infertile grassland
Sample347	3339.31	Infertile grassland
Sample348	3449.15	Infertile grassland
Sample349	3795.96	Fertile grassland
Sample35	3707.79	Infertile grassland
Sample350	3566.79	Fertile grassland
Sample351	4117.59	Infertile grassland
Sample352	3763.55	Fertile grassland
Sample353	3678.11	Fertile grassland
Sample354	3470.54	Fertile grassland
Sample355	3782.03	Fertile grassland
Sample356	3151.79	Infertile grassland
Sample357	3539.97	Infertile grassland
Sample358	3643.79	Infertile grassland
Sample359	3887.86	Infertile grassland
Sample36	2383.54	Upland wood
Sample360	3370.13	Infertile grassland
Sample362	3790.15	Infertile grassland
Sample363	3864.19	Fertile grassland
Sample364	2802.43	Moorland grass-mosaic
Sample365	2281.71	Heath/bog
Sample366	2190.24	Heath/bog
Sample367	3872.27	Fertile grassland
Sample368	4129.06	Infertile grassland
Sample369	4070.05	Fertile grassland
Sample37	2929.98	Infertile grassland
Sample370	1592.43	Crops/weeds
Sample371	2827.43	Moorland grass-mosaic
Sample372	2058.33	Upland wood
Sample373	3183.95	Fertile grassland
Sample374	4020.9	Fertile grassland
Sample375	3932.15	Infertile grassland
Sample376	2298.27	Heath/bog
Sample377	2257.32	Moorland grass-mosaic
Sample378	2390.42	Moorland grass-mosaic
Sample379	3147.61	Infertile grassland
Sample38	3269.97	Fertile grassland
Sample380	3626.16	Infertile grassland
Sample381	3452.21	Infertile grassland
Sample382	1587.86	Heath/bog
Sample383	1207.46	Heath/bog
Sample384	2599.66	Upland wood
Sample385	3109.1	Upland wood
Sample386	2460.27	Heath/bog
Sample387	2247.82	Heath/bog
Sample388	2405.7	Moorland grass-mosaic
Sample39	3356.28	Infertile grassland
Sample390	1749.5	Heath/bog
Sample394	3171.39	Fertile grassland
Sample395	3343.35	Fertile grassland
Sample396	2964.14	Fertile grassland
Sample397	2461.14	Lowland wood
Sample398	4018.82	Fertile grassland
Sample4	3579.83	Infertile grassland
Sample40	2152.26	Heath/bog
Sample400	3257.87	Infertile grassland
Sample401	2908.6	Fertile grassland
Sample402	2777.25	Infertile grassland
Sample403	3597.35	Infertile grassland
Sample404	3331.46	Fertile grassland
Sample405	3071.35	Infertile grassland
Sample406	3290.29	Infertile grassland
Sample407	2542.42	Upland wood
Sample408	3684.03	Infertile grassland
Sample409	3919.95	Infertile grassland
Sample41	2099.24	Moorland grass-mosaic
Sample411	2111.79	Fertile grassland
Sample412	3174.28	Infertile grassland
Sample413	3225.84	Infertile grassland
Sample414	2909.3	Infertile grassland
Sample415	1655.01	Heath/bog
Sample416	1809.02	Heath/bog
Sample417	1410.96	Heath/bog
Sample418	3494.03	Fertile grassland
Sample419	3581.49	Infertile grassland
Sample42	2374.79	Moorland grass-mosaic
Sample420	3498.04	Fertile grassland
Sample421	2262.32	Moorland grass-mosaic
Sample422	1504.35	Heath/bog
Sample423	3738.49	Infertile grassland
Sample424	1867.88	Upland wood
Sample425	1782.18	Heath/bog
Sample426	1467	Heath/bog
Sample427	3829.26	Heath/bog
Sample428	3617.64	Heath/bog
Sample429	3304.1	Moorland grass-mosaic
Sample43	1871.81	Heath/bog
Sample430	3087.63	Infertile grassland
Sample431	3249.65	Lowland wood
Sample432	3525.81	Infertile grassland
Sample433	3194.16	Infertile grassland
Sample434	3273.01	Infertile grassland
Sample435	2978.28	Moorland grass-mosaic
Sample436	3435.02	Fertile grassland
Sample437	3064.76	Infertile grassland
Sample438	3946.85	Infertile grassland
Sample439	3675.55	Fertile grassland
Sample44	2540.46	Upland wood
Sample440	3176.19	Infertile grassland
Sample441	3058.37	Crops/weeds
Sample442	3372.01	Infertile grassland
Sample443	2570.78	Upland wood
Sample444	2543.74	Moorland grass-mosaic
Sample445	2532.93	Heath/bog
Sample446	1835.27	Moorland grass-mosaic
Sample447	3303.49	Heath/bog
Sample45	2517.76	Upland wood
Sample46	2958.62	Infertile grassland
Sample47	3786.7	Infertile grassland
Sample48	3253.65	Fertile grassland
Sample49	3139.4	Infertile grassland
Sample5	3357.32	Infertile grassland
Sample50	3661.96	Infertile grassland
Sample51	3087.79	Infertile grassland
Sample52	2887.56	Infertile grassland
Sample55	3419.64	Infertile grassland
Sample56	3043.44	Infertile grassland
Sample57	3603.52	Fertile grassland
Sample58	1745.63	Heath/bog
Sample59	2462.62	Moorland grass-mosaic
Sample6	2909.07	Infertile grassland
Sample60	2357.18	Moorland grass-mosaic
Sample61	3062.17	Fertile grassland
Sample62	3275.44	Infertile grassland
Sample63	2846.65	Crops/weeds
Sample64	2764.41	Moorland grass-mosaic
Sample65	1566.24	Heath/bog
Sample66	1451.96	Heath/bog
Sample67	3844.59	Infertile grassland
Sample68	3706.27	Crops/weeds
Sample69	3461.83	Infertile grassland
Sample7	3354.25	Infertile grassland
Sample70	1369.04	Heath/bog
Sample71	2245.64	Moorland grass-mosaic
Sample72	1880.32	Moorland grass-mosaic
Sample73	3657.4	Infertile grassland
Sample74	3249.47	Moorland grass-mosaic
Sample76	1992.64	Lowland wood
Sample77	3530.82	Fertile grassland
Sample78	3871.77	Fertile grassland
Sample79	3336.17	Infertile grassland
Sample8	3364.37	Infertile grassland
Sample80	3346.21	Infertile grassland
Sample81	3467.21	Moorland grass-mosaic
Sample82	2223.32	Lowland wood
Sample83	2030.14	Upland wood
Sample84	1718.35	Upland wood
Sample85	3563.82	Fertile grassland
Sample86	3029.01	Fertile grassland
Sample87	2707.05	Upland wood
Sample88	3434.82	Infertile grassland
Sample89	2985.18	Infertile grassland
Sample9	3991.35	Infertile grassland
Sample90	3552.37	Infertile grassland
Sample91	3256.91	Fertile grassland
Sample92	3042.16	Infertile grassland
Sample93	3362.24	Infertile grassland
Sample94	3716.56	Infertile grassland
Sample95	3329.33	Infertile grassland
Sample96	3026.75	Infertile grassland
Sample97	2001.09	Moorland grass-mosaic
Sample98	2663.53	Moorland grass-mosaic
Sample99	1302.91	Moorland grass-mosaic

## Sheet: Fig. 3b
Fig. 3b
Sample ID	Richness	AVC
Sample1	237.1	Fertile grassland
Sample10	232.94	Infertile grassland
Sample100	61.92	Moorland grass-mosaic
Sample101	79.48	Heath/bog
Sample102	97.93	Upland wood
Sample105	89.86	Heath/bog
Sample106	122.27	Upland wood
Sample108	88.28	Heath/bog
Sample109	199.54	Fertile grassland
Sample11	199.22	Lowland wood
Sample110	228.85	Fertile grassland
Sample111	241.87	Fertile grassland
Sample112	199.79	Infertile grassland
Sample113	98.76	Upland wood
Sample114	243.16	Fertile grassland
Sample115	235.08	Fertile grassland
Sample116	237.72	Fertile grassland
Sample117	203.8	Fertile grassland
Sample118	44.89	Heath/bog
Sample119	44.56	Heath/bog
Sample12	282.72	Infertile grassland
Sample122	238.35	Fertile grassland
Sample123	236.7	Fertile grassland
Sample124	200.26	Infertile grassland
Sample125	98.08	Upland wood
Sample127	142.14	Infertile grassland
Sample128	152.56	Infertile grassland
Sample129	196.78	Infertile grassland
Sample13	88.2	Upland wood
Sample131	173.59	Infertile grassland
Sample132	145.02	Infertile grassland
Sample133	220.46	Fertile grassland
Sample134	188.78	Infertile grassland
Sample135	261.11	Infertile grassland
Sample136	119.39	Moorland grass-mosaic
Sample137	136.62	Moorland grass-mosaic
Sample139	156.47	Infertile grassland
Sample140	60.92	Infertile grassland
Sample141	166.99	Lowland wood
Sample142	192.82	Fertile grassland
Sample143	118.66	Infertile grassland
Sample144	109.82	Lowland wood
Sample145	198.66	Infertile grassland
Sample146	158.28	Infertile grassland
Sample148	244.47	Infertile grassland
Sample149	249.12	Fertile grassland
Sample15	151.06	Heath/bog
Sample150	177.63	Infertile grassland
Sample151	96.17	Upland wood
Sample152	173.79	Infertile grassland
Sample153	210.38	Infertile grassland
Sample154	187.7	Fertile grassland
Sample155	212.14	Infertile grassland
Sample156	212.35	Infertile grassland
Sample157	231.24	Infertile grassland
Sample158	60.48	Lowland wood
Sample159	162.14	Upland wood
Sample160	97.24	Heath/bog
Sample162	131.79	Heath/bog
Sample163	215.6	Fertile grassland
Sample164	205.55	Lowland wood
Sample165	241.38	Fertile grassland
Sample166	152.92	Infertile grassland
Sample167	156.55	Infertile grassland
Sample168	149.52	Infertile grassland
Sample169	158.05	Infertile grassland
Sample17	168.55	Moorland grass-mosaic
Sample170	121.28	Infertile grassland
Sample171	228.26	Fertile grassland
Sample172	139.18	Upland wood
Sample173	124.16	Infertile grassland
Sample174	251.29	Fertile grassland
Sample175	198.18	Infertile grassland
Sample176	197.4	Fertile grassland
Sample177	151.86	Infertile grassland
Sample178	142.02	Infertile grassland
Sample179	181.64	Fertile grassland
Sample18	149.63	Heath/bog
Sample180	215.04	Crops/weeds
Sample181	197.19	Fertile grassland
Sample182	178.7	Fertile grassland
Sample183	215.92	Fertile grassland
Sample184	228.66	Fertile grassland
Sample185	222.97	Upland wood
Sample186	118.49	Fertile grassland
Sample187	155.91	Fertile grassland
Sample188	235.36	Fertile grassland
Sample189	182.49	Fertile grassland
Sample19	237.3	Crops/weeds
Sample190	166.76	Infertile grassland
Sample191	207.11	Infertile grassland
Sample192	195.37	Infertile grassland
Sample193	190.99	Fertile grassland
Sample194	199.61	Fertile grassland
Sample195	133.94	Fertile grassland
Sample196	216.58	Crops/weeds
Sample197	241.19	Fertile grassland
Sample198	239.56	Fertile grassland
Sample199	86.87	Infertile grassland
Sample2	255.64	Fertile grassland
Sample20	199.7	Fertile grassland
Sample200	220.22	Infertile grassland
Sample201	246.5	Infertile grassland
Sample202	253.8	Fertile grassland
Sample203	186.43	Infertile grassland
Sample204	177.77	Fertile grassland
Sample205	204.92	Fertile grassland
Sample206	241.62	Fertile grassland
Sample207	162.75	Infertile grassland
Sample208	178.66	Fertile grassland
Sample209	184.85	Fertile grassland
Sample21	241.45	Infertile grassland
Sample210	213.5	Fertile grassland
Sample211	150.58	Fertile grassland
Sample212	166.53	Fertile grassland
Sample214	136.3	Upland wood
Sample215	91.54	Upland wood
Sample216	105.92	Upland wood
Sample217	176.79	Fertile grassland
Sample218	225.88	Infertile grassland
Sample219	150.68	Infertile grassland
Sample22	92.16	Heath/bog
Sample220	206.24	Fertile grassland
Sample221	161.83	Infertile grassland
Sample222	243.54	Fertile grassland
Sample223	137.07	Infertile grassland
Sample224	218.5	Infertile grassland
Sample225	242.93	Fertile grassland
Sample226	126.75	Infertile grassland
Sample227	118.35	Infertile grassland
Sample228	147.36	Infertile grassland
Sample229	198.46	Infertile grassland
Sample23	107.92	Heath/bog
Sample230	232.99	Infertile grassland
Sample231	226.57	Infertile grassland
Sample232	276.46	Infertile grassland
Sample233	180.97	Lowland wood
Sample234	241.96	Fertile grassland
Sample235	231.82	Infertile grassland
Sample236	183.36	Upland wood
Sample237	134.45	Infertile grassland
Sample238	244.32	Infertile grassland
Sample239	126.13	Infertile grassland
Sample24	171.09	Moorland grass-mosaic
Sample240	146.66	Upland wood
Sample241	187.92	Infertile grassland
Sample242	197.46	Infertile grassland
Sample243	169.33	Infertile grassland
Sample244	114.66	Upland wood
Sample245	82.5	Upland wood
Sample246	107.85	Upland wood
Sample247	162.45	Moorland grass-mosaic
Sample248	145.69	Moorland grass-mosaic
Sample249	189.74	Upland wood
Sample25	203.08	Infertile grassland
Sample250	197.78	Infertile grassland
Sample251	168.23	Lowland wood
Sample252	206.81	Infertile grassland
Sample254	133.17	Moorland grass-mosaic
Sample255	220.82	Moorland grass-mosaic
Sample256	97.98	Lowland wood
Sample257	188.85	Infertile grassland
Sample258	156.67	Lowland wood
Sample259	108.18	Upland wood
Sample26	124.7	Infertile grassland
Sample260	127.49	Moorland grass-mosaic
Sample261	134.36	Upland wood
Sample262	139.29	Moorland grass-mosaic
Sample263	158.06	Moorland grass-mosaic
Sample264	88.78	Heath/bog
Sample265	182.2	Crops/weeds
Sample266	198.84	Infertile grassland
Sample267	216.52	Infertile grassland
Sample268	139.44	Upland wood
Sample269	88.65	Heath/bog
Sample27	203.03	Upland wood
Sample270	75.35	Upland wood
Sample271	238.87	Infertile grassland
Sample272	228.37	Fertile grassland
Sample273	208.97	Fertile grassland
Sample274	204.24	Fertile grassland
Sample275	225.52	Fertile grassland
Sample276	252.48	Fertile grassland
Sample277	58.43	Heath/bog
Sample278	145.61	Upland wood
Sample279	135.31	Moorland grass-mosaic
Sample280	180.07	Fertile grassland
Sample281	194.79	Fertile grassland
Sample282	192.53	Fertile grassland
Sample283	75.27	Upland wood
Sample284	68.67	Heath/bog
Sample285	166.47	Heath/bog
Sample286	63.18	Moorland grass-mosaic
Sample287	64.27	Heath/bog
Sample289	264.46	Fertile grassland
Sample29	218.15	Infertile grassland
Sample290	217.21	Fertile grassland
Sample291	188.18	Fertile grassland
Sample292	91.71	Moorland grass-mosaic
Sample293	91.1	Moorland grass-mosaic
Sample294	180.48	Moorland grass-mosaic
Sample295	79.73	Heath/bog
Sample296	103.68	Moorland grass-mosaic
Sample297	105.54	Moorland grass-mosaic
Sample298	148.87	Infertile grassland
Sample299	218.34	Infertile grassland
Sample30	214.56	Infertile grassland
Sample300	208.11	Infertile grassland
Sample301	238.88	Crops/weeds
Sample302	162.51	Infertile grassland
Sample303	286.33	Fertile grassland
Sample304	140.94	Moorland grass-mosaic
Sample305	80.08	Heath/bog
Sample306	223.09	Moorland grass-mosaic
Sample307	216.19	Upland wood
Sample308	148.09	Lowland wood
Sample309	169.5	Lowland wood
Sample31	225.05	Infertile grassland
Sample310	113.04	Infertile grassland
Sample311	233.06	Infertile grassland
Sample312	89.63	Infertile grassland
Sample313	88.7	Moorland grass-mosaic
Sample314	133.14	Lowland wood
Sample315	182.64	Lowland wood
Sample316	211.79	Moorland grass-mosaic
Sample317	152.45	Infertile grassland
Sample318	125.58	Infertile grassland
Sample319	264.72	Infertile grassland
Sample32	117.53	Infertile grassland
Sample320	136.4	Infertile grassland
Sample321	214.41	Fertile grassland
Sample322	118.21	Infertile grassland
Sample323	339.25	Infertile grassland
Sample324	92.09	Infertile grassland
Sample325	175.38	Upland wood
Sample326	273.77	Infertile grassland
Sample327	243.92	Infertile grassland
Sample328	148.4	Moorland grass-mosaic
Sample329	180.52	Upland wood
Sample33	273.01	Infertile grassland
Sample330	81.96	Heath/bog
Sample331	102.98	Heath/bog
Sample332	152.28	Heath/bog
Sample333	131.5	Heath/bog
Sample334	155.32	Moorland grass-mosaic
Sample335	92.74	Upland wood
Sample336	93.49	Upland wood
Sample337	105.43	Heath/bog
Sample338	133.16	Heath/bog
Sample339	49.48	Moorland grass-mosaic
Sample340	198.24	Fertile grassland
Sample341	162.19	Fertile grassland
Sample342	268.28	Fertile grassland
Sample343	149.57	Infertile grassland
Sample344	237.45	Infertile grassland
Sample345	197.54	Upland wood
Sample346	264.62	Infertile grassland
Sample347	121	Infertile grassland
Sample348	196.15	Infertile grassland
Sample349	133.45	Fertile grassland
Sample35	220.33	Infertile grassland
Sample350	120.19	Fertile grassland
Sample351	207.8	Infertile grassland
Sample352	210.75	Fertile grassland
Sample353	201.2	Fertile grassland
Sample354	204.95	Fertile grassland
Sample355	245.39	Fertile grassland
Sample356	267.3	Infertile grassland
Sample357	133.88	Infertile grassland
Sample358	205.39	Infertile grassland
Sample359	271.01	Infertile grassland
Sample36	172.93	Upland wood
Sample360	180.61	Infertile grassland
Sample361	265.27	Fertile grassland
Sample362	207.93	Infertile grassland
Sample363	238.75	Fertile grassland
Sample364	175.34	Moorland grass-mosaic
Sample365	118.88	Heath/bog
Sample367	231.06	Fertile grassland
Sample368	251.44	Infertile grassland
Sample369	230.23	Fertile grassland
Sample37	104.05	Infertile grassland
Sample370	179.18	Crops/weeds
Sample371	231.62	Moorland grass-mosaic
Sample372	135.79	Upland wood
Sample373	202.4	Fertile grassland
Sample374	215.45	Fertile grassland
Sample375	220.15	Infertile grassland
Sample376	135.77	Heath/bog
Sample378	89.54	Moorland grass-mosaic
Sample379	139.39	Infertile grassland
Sample380	207.91	Infertile grassland
Sample381	211.64	Infertile grassland
Sample382	96.07	Heath/bog
Sample383	83.63	Heath/bog
Sample384	128.09	Upland wood
Sample385	189.89	Upland wood
Sample386	147.9	Heath/bog
Sample387	106.59	Heath/bog
Sample388	158.88	Moorland grass-mosaic
Sample390	66.63	Heath/bog
Sample394	164.77	Fertile grassland
Sample395	198.88	Fertile grassland
Sample396	195.14	Fertile grassland
Sample397	70.91	Lowland wood
Sample398	300.7	Fertile grassland
Sample399	222.33	Fertile grassland
Sample4	145.66	Infertile grassland
Sample400	215.55	Infertile grassland
Sample401	262.1	Fertile grassland
Sample402	100.2	Infertile grassland
Sample403	280.44	Infertile grassland
Sample404	181.69	Fertile grassland
Sample405	117.1	Infertile grassland
Sample406	153.33	Infertile grassland
Sample407	141.41	Upland wood
Sample408	171.66	Infertile grassland
Sample409	135.83	Infertile grassland
Sample41	124.13	Moorland grass-mosaic
Sample411	84.21	Fertile grassland
Sample412	143.58	Infertile grassland
Sample413	148.61	Infertile grassland
Sample414	232.81	Infertile grassland
Sample415	105.91	Heath/bog
Sample416	55.8	Heath/bog
Sample417	109.62	Heath/bog
Sample418	205.99	Fertile grassland
Sample419	182.27	Infertile grassland
Sample420	252.88	Fertile grassland
Sample421	114.38	Moorland grass-mosaic
Sample422	86.92	Heath/bog
Sample423	217.77	Infertile grassland
Sample424	63.74	Upland wood
Sample425	115.62	Heath/bog
Sample426	90.48	Heath/bog
Sample427	219.23	Heath/bog
Sample428	175.07	Heath/bog
Sample429	237.71	Moorland grass-mosaic
Sample43	84.9	Heath/bog
Sample430	132.23	Infertile grassland
Sample431	194.85	Lowland wood
Sample432	200.78	Infertile grassland
Sample433	130.67	Infertile grassland
Sample434	158.34	Infertile grassland
Sample435	205.73	Moorland grass-mosaic
Sample436	254.68	Fertile grassland
Sample437	234.41	Infertile grassland
Sample438	158.59	Infertile grassland
Sample439	307.03	Fertile grassland
Sample44	91.28	Upland wood
Sample440	122.22	Infertile grassland
Sample441	254.54	Crops/weeds
Sample442	262.78	Infertile grassland
Sample443	88.11	Upland wood
Sample444	95.56	Moorland grass-mosaic
Sample445	110.64	Heath/bog
Sample446	120.15	Moorland grass-mosaic
Sample447	109.26	Heath/bog
Sample45	72.91	Upland wood
Sample46	196	Infertile grassland
Sample47	69.08	Infertile grassland
Sample48	273.53	Fertile grassland
Sample49	255.17	Infertile grassland
Sample5	150.66	Infertile grassland
Sample50	225.31	Infertile grassland
Sample51	250.43	Infertile grassland
Sample52	153.38	Infertile grassland
Sample55	165.94	Infertile grassland
Sample56	219.51	Infertile grassland
Sample57	226.92	Fertile grassland
Sample58	49.98	Heath/bog
Sample59	187.29	Moorland grass-mosaic
Sample6	144.58	Infertile grassland
Sample60	175.66	Moorland grass-mosaic
Sample61	262.43	Fertile grassland
Sample62	156.61	Infertile grassland
Sample63	205.29	Crops/weeds
Sample64	100.2	Moorland grass-mosaic
Sample65	77.59	Heath/bog
Sample66	86.36	Heath/bog
Sample67	216.59	Infertile grassland
Sample68	261.18	Crops/weeds
Sample69	269.36	Infertile grassland
Sample7	166.56	Infertile grassland
Sample70	50.97	Heath/bog
Sample71	153.29	Moorland grass-mosaic
Sample72	158.5	Moorland grass-mosaic
Sample73	99.93	Infertile grassland
Sample74	138.96	Moorland grass-mosaic
Sample75	156.99	Infertile grassland
Sample76	108.77	Lowland wood
Sample77	222.39	Fertile grassland
Sample78	207.89	Fertile grassland
Sample79	202.48	Infertile grassland
Sample8	259.86	Infertile grassland
Sample80	127.92	Infertile grassland
Sample81	126.2	Moorland grass-mosaic
Sample82	117.11	Lowland wood
Sample83	111.68	Upland wood
Sample84	143.17	Upland wood
Sample85	238.39	Fertile grassland
Sample86	206.64	Fertile grassland
Sample88	161.01	Infertile grassland
Sample89	93.53	Infertile grassland
Sample9	276.7	Infertile grassland
Sample91	154.89	Fertile grassland
Sample92	92.58	Infertile grassland
Sample93	209.24	Infertile grassland
Sample94	154.47	Infertile grassland
Sample95	222.72	Infertile grassland
Sample96	208.44	Infertile grassland
Sample98	126.87	Moorland grass-mosaic

## Sheet: Fig. 3c
Fig. 3c
Sample ID	Richness	AVC
Sample180	899.59	Crops/weeds
Sample19	760.18	Crops/weeds
Sample196	923.28	Crops/weeds
Sample265	919.25	Crops/weeds
Sample301	904	Crops/weeds
Sample370	556.97	Crops/weeds
Sample441	873.94	Crops/weeds
Sample63	814.1	Crops/weeds
Sample68	889.24	Crops/weeds
Sample1	776.5	Fertile grassland
Sample109	919.45	Fertile grassland
Sample110	847.73	Fertile grassland
Sample111	732.56	Fertile grassland
Sample114	637.17	Fertile grassland
Sample115	859.36	Fertile grassland
Sample116	780.62	Fertile grassland
Sample117	822.54	Fertile grassland
Sample122	763.57	Fertile grassland
Sample123	824.51	Fertile grassland
Sample133	708.14	Fertile grassland
Sample142	789.48	Fertile grassland
Sample149	847.49	Fertile grassland
Sample154	748.95	Fertile grassland
Sample163	761.69	Fertile grassland
Sample165	894.2	Fertile grassland
Sample171	941.45	Fertile grassland
Sample174	860.51	Fertile grassland
Sample176	895.64	Fertile grassland
Sample179	603.69	Fertile grassland
Sample181	837.28	Fertile grassland
Sample182	678.5	Fertile grassland
Sample183	849.4	Fertile grassland
Sample184	875.13	Fertile grassland
Sample186	684.65	Fertile grassland
Sample187	808.86	Fertile grassland
Sample188	984.76	Fertile grassland
Sample189	821.96	Fertile grassland
Sample193	784.78	Fertile grassland
Sample194	830.57	Fertile grassland
Sample195	759.65	Fertile grassland
Sample197	973.32	Fertile grassland
Sample198	986.23	Fertile grassland
Sample2	790.21	Fertile grassland
Sample20	551.55	Fertile grassland
Sample202	915.04	Fertile grassland
Sample204	893.34	Fertile grassland
Sample205	880.03	Fertile grassland
Sample206	961.34	Fertile grassland
Sample208	822.65	Fertile grassland
Sample209	816.95	Fertile grassland
Sample210	1005.12	Fertile grassland
Sample211	859.06	Fertile grassland
Sample212	846.9	Fertile grassland
Sample217	814.69	Fertile grassland
Sample220	748	Fertile grassland
Sample222	939.89	Fertile grassland
Sample225	867.39	Fertile grassland
Sample234	1000.56	Fertile grassland
Sample272	924.64	Fertile grassland
Sample273	937.25	Fertile grassland
Sample274	788.81	Fertile grassland
Sample275	729.5	Fertile grassland
Sample276	817.57	Fertile grassland
Sample280	943.19	Fertile grassland
Sample281	896.81	Fertile grassland
Sample282	895.77	Fertile grassland
Sample289	978.78	Fertile grassland
Sample290	814.35	Fertile grassland
Sample291	948.98	Fertile grassland
Sample303	975.2	Fertile grassland
Sample321	884.77	Fertile grassland
Sample340	846.5	Fertile grassland
Sample341	514.5	Fertile grassland
Sample342	815.11	Fertile grassland
Sample349	588.06	Fertile grassland
Sample350	863.8	Fertile grassland
Sample352	919.58	Fertile grassland
Sample353	786.81	Fertile grassland
Sample354	896.42	Fertile grassland
Sample355	1023.93	Fertile grassland
Sample361	871.69	Fertile grassland
Sample363	833.76	Fertile grassland
Sample367	862.77	Fertile grassland
Sample369	870.2	Fertile grassland
Sample373	820.19	Fertile grassland
Sample374	848.17	Fertile grassland
Sample38	685.74	Fertile grassland
Sample394	882.68	Fertile grassland
Sample395	827.59	Fertile grassland
Sample396	841.16	Fertile grassland
Sample398	939.13	Fertile grassland
Sample399	792.63	Fertile grassland
Sample401	862.82	Fertile grassland
Sample404	847.69	Fertile grassland
Sample411	344.91	Fertile grassland
Sample418	907.41	Fertile grassland
Sample420	996.56	Fertile grassland
Sample436	798.57	Fertile grassland
Sample439	805.07	Fertile grassland
Sample48	999.52	Fertile grassland
Sample57	765.99	Fertile grassland
Sample61	774.15	Fertile grassland
Sample77	842.4	Fertile grassland
Sample78	877.28	Fertile grassland
Sample85	822.06	Fertile grassland
Sample86	716.17	Fertile grassland
Sample91	827.62	Fertile grassland
Sample101	272.24	Heath/bog
Sample103	399.5	Heath/bog
Sample119	390.52	Heath/bog
Sample161	401.33	Heath/bog
Sample162	588.53	Heath/bog
Sample264	427.7	Heath/bog
Sample269	910.13	Heath/bog
Sample277	332.65	Heath/bog
Sample284	184.86	Heath/bog
Sample285	489.52	Heath/bog
Sample287	380.76	Heath/bog
Sample288	323.54	Heath/bog
Sample295	349.89	Heath/bog
Sample305	276.46	Heath/bog
Sample330	447.82	Heath/bog
Sample331	337.83	Heath/bog
Sample332	532.42	Heath/bog
Sample333	310.79	Heath/bog
Sample337	354.81	Heath/bog
Sample338	403.2	Heath/bog
Sample365	505.46	Heath/bog
Sample366	361.31	Heath/bog
Sample376	547.1	Heath/bog
Sample382	373.82	Heath/bog
Sample383	262.96	Heath/bog
Sample386	506.77	Heath/bog
Sample387	517.53	Heath/bog
Sample390	464.88	Heath/bog
Sample415	387.78	Heath/bog
Sample416	402.61	Heath/bog
Sample417	384.2	Heath/bog
Sample422	365.98	Heath/bog
Sample425	408.97	Heath/bog
Sample426	335.07	Heath/bog
Sample427	892.1	Heath/bog
Sample428	765.11	Heath/bog
Sample43	348.69	Heath/bog
Sample445	509.65	Heath/bog
Sample447	766.33	Heath/bog
Sample58	514.12	Heath/bog
Sample65	336.36	Heath/bog
Sample70	233.26	Heath/bog
Sample10	550.97	Infertile grassland
Sample107	658.4	Infertile grassland
Sample112	815.68	Infertile grassland
Sample12	743.81	Infertile grassland
Sample124	766.26	Infertile grassland
Sample127	450.7	Infertile grassland
Sample128	722.36	Infertile grassland
Sample129	903.17	Infertile grassland
Sample130	733.87	Infertile grassland
Sample131	761.4	Infertile grassland
Sample132	721.79	Infertile grassland
Sample134	679.23	Infertile grassland
Sample135	842.22	Infertile grassland
Sample139	810.71	Infertile grassland
Sample140	629.15	Infertile grassland
Sample143	677.71	Infertile grassland
Sample145	646.38	Infertile grassland
Sample146	709.55	Infertile grassland
Sample148	898.04	Infertile grassland
Sample150	814.3	Infertile grassland
Sample152	783.14	Infertile grassland
Sample153	759.44	Infertile grassland
Sample155	747.82	Infertile grassland
Sample156	833.12	Infertile grassland
Sample157	955.41	Infertile grassland
Sample166	736.39	Infertile grassland
Sample167	476.19	Infertile grassland
Sample168	782.2	Infertile grassland
Sample169	555.58	Infertile grassland
Sample170	855.46	Infertile grassland
Sample173	788.02	Infertile grassland
Sample175	743.66	Infertile grassland
Sample177	716.24	Infertile grassland
Sample178	786.23	Infertile grassland
Sample190	784.86	Infertile grassland
Sample191	955.68	Infertile grassland
Sample192	1162.92	Infertile grassland
Sample199	784.4	Infertile grassland
Sample200	1004.69	Infertile grassland
Sample201	968.93	Infertile grassland
Sample203	890.53	Infertile grassland
Sample207	745.1	Infertile grassland
Sample21	753.22	Infertile grassland
Sample218	976.59	Infertile grassland
Sample219	898.63	Infertile grassland
Sample221	569.3	Infertile grassland
Sample223	657.93	Infertile grassland
Sample224	830.3	Infertile grassland
Sample226	785.83	Infertile grassland
Sample227	847.77	Infertile grassland
Sample228	936.51	Infertile grassland
Sample229	710.33	Infertile grassland
Sample230	978.87	Infertile grassland
Sample231	885.86	Infertile grassland
Sample232	924.56	Infertile grassland
Sample235	829.63	Infertile grassland
Sample237	870.45	Infertile grassland
Sample238	981.36	Infertile grassland
Sample239	779.64	Infertile grassland
Sample241	914.14	Infertile grassland
Sample242	795.48	Infertile grassland
Sample243	839.1	Infertile grassland
Sample25	770.99	Infertile grassland
Sample250	864.02	Infertile grassland
Sample252	585.91	Infertile grassland
Sample257	904.13	Infertile grassland
Sample266	846.5	Infertile grassland
Sample267	785.76	Infertile grassland
Sample271	792.69	Infertile grassland
Sample28	689.04	Infertile grassland
Sample29	554.19	Infertile grassland
Sample298	675.14	Infertile grassland
Sample299	968.85	Infertile grassland
Sample30	739.73	Infertile grassland
Sample300	761.92	Infertile grassland
Sample302	731	Infertile grassland
Sample31	568.36	Infertile grassland
Sample310	837.71	Infertile grassland
Sample311	898.47	Infertile grassland
Sample312	851.05	Infertile grassland
Sample317	908.45	Infertile grassland
Sample318	629.55	Infertile grassland
Sample319	860.22	Infertile grassland
Sample32	483.66	Infertile grassland
Sample320	956.72	Infertile grassland
Sample322	905.64	Infertile grassland
Sample323	1028.33	Infertile grassland
Sample324	1034.29	Infertile grassland
Sample326	894.41	Infertile grassland
Sample327	799.44	Infertile grassland
Sample33	666.05	Infertile grassland
Sample34	588.5	Infertile grassland
Sample343	866.1	Infertile grassland
Sample344	817.66	Infertile grassland
Sample346	1009.9	Infertile grassland
Sample347	989.12	Infertile grassland
Sample348	882.6	Infertile grassland
Sample35	824.84	Infertile grassland
Sample351	892.02	Infertile grassland
Sample356	1035.06	Infertile grassland
Sample357	899.5	Infertile grassland
Sample358	824.87	Infertile grassland
Sample359	897.22	Infertile grassland
Sample360	964.97	Infertile grassland
Sample362	820.88	Infertile grassland
Sample368	893.17	Infertile grassland
Sample37	593.65	Infertile grassland
Sample375	829.25	Infertile grassland
Sample379	770.48	Infertile grassland
Sample380	707.72	Infertile grassland
Sample381	874.81	Infertile grassland
Sample39	706.47	Infertile grassland
Sample4	816.32	Infertile grassland
Sample400	748.64	Infertile grassland
Sample402	763.97	Infertile grassland
Sample403	884.09	Infertile grassland
Sample405	762.84	Infertile grassland
Sample406	826.05	Infertile grassland
Sample408	1012.74	Infertile grassland
Sample409	806.01	Infertile grassland
Sample412	671.9	Infertile grassland
Sample413	713.77	Infertile grassland
Sample414	654.66	Infertile grassland
Sample419	911.33	Infertile grassland
Sample423	876.95	Infertile grassland
Sample430	652.81	Infertile grassland
Sample432	813.04	Infertile grassland
Sample433	658.56	Infertile grassland
Sample434	773.91	Infertile grassland
Sample437	653.85	Infertile grassland
Sample438	936.32	Infertile grassland
Sample440	592.43	Infertile grassland
Sample442	882.26	Infertile grassland
Sample46	753.87	Infertile grassland
Sample47	721.99	Infertile grassland
Sample49	777.43	Infertile grassland
Sample5	531.29	Infertile grassland
Sample50	841.19	Infertile grassland
Sample51	779.08	Infertile grassland
Sample52	330.15	Infertile grassland
Sample55	756.47	Infertile grassland
Sample56	637.07	Infertile grassland
Sample62	818.31	Infertile grassland
Sample67	831.15	Infertile grassland
Sample69	798.7	Infertile grassland
Sample7	830.61	Infertile grassland
Sample73	645.57	Infertile grassland
Sample75	697.64	Infertile grassland
Sample79	718.42	Infertile grassland
Sample8	1012.6	Infertile grassland
Sample80	693.38	Infertile grassland
Sample88	760.72	Infertile grassland
Sample89	662.67	Infertile grassland
Sample9	859.91	Infertile grassland
Sample90	762.38	Infertile grassland
Sample92	601.43	Infertile grassland
Sample93	861.17	Infertile grassland
Sample94	696.56	Infertile grassland
Sample95	756.64	Infertile grassland
Sample96	857.78	Infertile grassland
Sample11	923.74	Lowland wood
Sample141	622.66	Lowland wood
Sample144	711.05	Lowland wood
Sample158	546.81	Lowland wood
Sample164	560.91	Lowland wood
Sample233	899.15	Lowland wood
Sample251	601.35	Lowland wood
Sample256	700.46	Lowland wood
Sample258	568.22	Lowland wood
Sample308	594.21	Lowland wood
Sample309	960.49	Lowland wood
Sample314	475.98	Lowland wood
Sample315	525.18	Lowland wood
Sample397	484.46	Lowland wood
Sample431	541.15	Lowland wood
Sample76	476.97	Lowland wood
Sample82	596.92	Lowland wood
Sample104	375.07	Moorland grass-mosaic
Sample126	271.96	Moorland grass-mosaic
Sample136	494.24	Moorland grass-mosaic
Sample137	812.55	Moorland grass-mosaic
Sample16	190.99	Moorland grass-mosaic
Sample17	641.64	Moorland grass-mosaic
Sample24	733.91	Moorland grass-mosaic
Sample247	836.67	Moorland grass-mosaic
Sample248	610.7	Moorland grass-mosaic
Sample253	387.29	Moorland grass-mosaic
Sample254	411.39	Moorland grass-mosaic
Sample255	539.29	Moorland grass-mosaic
Sample260	614.68	Moorland grass-mosaic
Sample262	497.73	Moorland grass-mosaic
Sample263	525.96	Moorland grass-mosaic
Sample279	869.37	Moorland grass-mosaic
Sample286	319.27	Moorland grass-mosaic
Sample292	326.22	Moorland grass-mosaic
Sample293	318.89	Moorland grass-mosaic
Sample294	418.38	Moorland grass-mosaic
Sample296	429.48	Moorland grass-mosaic
Sample297	263.62	Moorland grass-mosaic
Sample304	595.45	Moorland grass-mosaic
Sample306	891.4	Moorland grass-mosaic
Sample313	800.61	Moorland grass-mosaic
Sample316	917.63	Moorland grass-mosaic
Sample328	672.91	Moorland grass-mosaic
Sample334	590.01	Moorland grass-mosaic
Sample339	412.82	Moorland grass-mosaic
Sample364	618.48	Moorland grass-mosaic
Sample371	677.22	Moorland grass-mosaic
Sample377	430.01	Moorland grass-mosaic
Sample378	437.88	Moorland grass-mosaic
Sample388	455.75	Moorland grass-mosaic
Sample42	419.12	Moorland grass-mosaic
Sample421	414.31	Moorland grass-mosaic
Sample429	810.06	Moorland grass-mosaic
Sample435	699.81	Moorland grass-mosaic
Sample444	475.85	Moorland grass-mosaic
Sample446	474.04	Moorland grass-mosaic
Sample60	556.97	Moorland grass-mosaic
Sample64	790.64	Moorland grass-mosaic
Sample71	574.99	Moorland grass-mosaic
Sample72	502.1	Moorland grass-mosaic
Sample81	669.44	Moorland grass-mosaic
Sample97	370.22	Moorland grass-mosaic
Sample102	380.74	Upland wood
Sample106	689.46	Upland wood
Sample113	762.35	Upland wood
Sample125	462.48	Upland wood
Sample13	478.94	Upland wood
Sample151	423.15	Upland wood
Sample172	595.58	Upland wood
Sample185	1032.76	Upland wood
Sample214	741.76	Upland wood
Sample215	750.57	Upland wood
Sample216	552.87	Upland wood
Sample236	530.83	Upland wood
Sample240	868	Upland wood
Sample244	524.81	Upland wood
Sample245	568.11	Upland wood
Sample246	468.76	Upland wood
Sample249	446.05	Upland wood
Sample259	381.57	Upland wood
Sample261	502.07	Upland wood
Sample268	484.1	Upland wood
Sample27	620.97	Upland wood
Sample270	375.22	Upland wood
Sample278	364.83	Upland wood
Sample283	246.09	Upland wood
Sample3	1016.05	Upland wood
Sample307	750.15	Upland wood
Sample325	658.96	Upland wood
Sample329	438.51	Upland wood
Sample335	490.84	Upland wood
Sample336	408.17	Upland wood
Sample345	691.44	Upland wood
Sample36	366.65	Upland wood
Sample372	569.68	Upland wood
Sample384	679.01	Upland wood
Sample385	529.16	Upland wood
Sample407	526.23	Upland wood
Sample424	460.06	Upland wood
Sample443	797.84	Upland wood
Sample45	480.65	Upland wood
Sample87	530.89	Upland wood

## Sheet: Fig. 3d
Fig. 3d
Sample ID	Richness	AVC
Sample10	23.22	Infertile grassland
Sample100	22.37	Moorland grass-mosaic
Sample101	9.86	Heath/bog
Sample102	22.08	Upland wood
Sample103	20.84	Heath/bog
Sample104	19.34	Moorland grass-mosaic
Sample105	9.37	Heath/bog
Sample107	16.29	Infertile grassland
Sample108	9.01	Heath/bog
Sample109	10.31	Fertile grassland
Sample11	20.76	Lowland wood
Sample110	10.59	Fertile grassland
Sample111	9.18	Fertile grassland
Sample113	3.55	Upland wood
Sample114	8.83	Fertile grassland
Sample115	17.22	Fertile grassland
Sample116	14.01	Fertile grassland
Sample117	12.85	Fertile grassland
Sample118	16.02	Heath/bog
Sample119	20.21	Heath/bog
Sample12	11.07	Infertile grassland
Sample120	23.75	Moorland grass-mosaic
Sample122	10.09	Fertile grassland
Sample123	8.52	Fertile grassland
Sample125	10.23	Upland wood
Sample126	22.52	Moorland grass-mosaic
Sample128	20.74	Infertile grassland
Sample129	26.81	Infertile grassland
Sample13	10.87	Upland wood
Sample130	9.97	Infertile grassland
Sample132	13.41	Infertile grassland
Sample133	8.22	Fertile grassland
Sample136	16.94	Moorland grass-mosaic
Sample137	21.5	Moorland grass-mosaic
Sample138	24.99	Moorland grass-mosaic
Sample139	13.41	Infertile grassland
Sample140	11.3	Infertile grassland
Sample141	7.59	Lowland wood
Sample142	9.54	Fertile grassland
Sample143	16.07	Infertile grassland
Sample144	13.22	Lowland wood
Sample145	17.47	Infertile grassland
Sample146	7.62	Infertile grassland
Sample148	16.57	Infertile grassland
Sample149	6.5	Fertile grassland
Sample150	6.07	Infertile grassland
Sample151	14.77	Upland wood
Sample154	10.51	Fertile grassland
Sample155	20.79	Infertile grassland
Sample157	8.35	Infertile grassland
Sample158	12.55	Lowland wood
Sample159	19.51	Upland wood
Sample16	23.23	Moorland grass-mosaic
Sample160	28.17	Heath/bog
Sample161	8.93	Heath/bog
Sample162	22.84	Heath/bog
Sample163	9.88	Fertile grassland
Sample164	7.62	Lowland wood
Sample165	10.47	Fertile grassland
Sample166	9.08	Infertile grassland
Sample167	19.35	Infertile grassland
Sample171	20.57	Fertile grassland
Sample172	26.09	Upland wood
Sample173	17.5	Infertile grassland
Sample174	13.85	Fertile grassland
Sample176	9.05	Fertile grassland
Sample178	11.62	Infertile grassland
Sample179	11.06	Fertile grassland
Sample18	19.84	Heath/bog
Sample180	15.18	Crops/weeds
Sample181	13.69	Fertile grassland
Sample182	12.76	Fertile grassland
Sample183	11.42	Fertile grassland
Sample184	7.71	Fertile grassland
Sample185	9.76	Upland wood
Sample187	13.18	Fertile grassland
Sample188	11.29	Fertile grassland
Sample189	12.6	Fertile grassland
Sample19	15.93	Crops/weeds
Sample190	15.61	Infertile grassland
Sample191	11.43	Infertile grassland
Sample192	12.81	Infertile grassland
Sample193	12.31	Fertile grassland
Sample194	14.04	Fertile grassland
Sample195	13.31	Fertile grassland
Sample196	14.28	Crops/weeds
Sample197	16.83	Fertile grassland
Sample198	11.82	Fertile grassland
Sample199	10.01	Infertile grassland
Sample200	8.78	Infertile grassland
Sample201	13.99	Infertile grassland
Sample202	14.77	Fertile grassland
Sample204	10.41	Fertile grassland
Sample205	8.05	Fertile grassland
Sample206	16.84	Fertile grassland
Sample208	15.58	Fertile grassland
Sample209	12.36	Fertile grassland
Sample210	9.17	Fertile grassland
Sample211	8.95	Fertile grassland
Sample212	9.57	Fertile grassland
Sample214	25.85	Upland wood
Sample215	25.56	Upland wood
Sample216	25.59	Upland wood
Sample217	8.43	Fertile grassland
Sample218	14.69	Infertile grassland
Sample22	22.93	Heath/bog
Sample220	13.33	Fertile grassland
Sample221	13.28	Infertile grassland
Sample222	10.8	Fertile grassland
Sample225	12.07	Fertile grassland
Sample227	13.32	Infertile grassland
Sample228	30.59	Infertile grassland
Sample229	18	Infertile grassland
Sample23	23.46	Heath/bog
Sample230	29.9	Infertile grassland
Sample231	13.82	Infertile grassland
Sample232	13.1	Infertile grassland
Sample233	18.27	Lowland wood
Sample234	14.91	Fertile grassland
Sample236	28.64	Upland wood
Sample238	14.34	Infertile grassland
Sample24	16.86	Moorland grass-mosaic
Sample240	28.3	Upland wood
Sample243	17.06	Infertile grassland
Sample244	33.1	Upland wood
Sample245	26.33	Upland wood
Sample246	25.3	Upland wood
Sample247	31.28	Moorland grass-mosaic
Sample248	20.63	Moorland grass-mosaic
Sample249	21.88	Upland wood
Sample250	13.65	Infertile grassland
Sample253	21.59	Moorland grass-mosaic
Sample254	14.72	Moorland grass-mosaic
Sample255	23.92	Moorland grass-mosaic
Sample256	23.61	Lowland wood
Sample258	13.73	Lowland wood
Sample259	22.15	Upland wood
Sample260	16.4	Moorland grass-mosaic
Sample261	23.6	Upland wood
Sample262	25.14	Moorland grass-mosaic
Sample263	27.12	Moorland grass-mosaic
Sample264	20.21	Heath/bog
Sample265	13.96	Crops/weeds
Sample266	15.6	Infertile grassland
Sample267	6.97	Infertile grassland
Sample268	26.78	Upland wood
Sample269	17.6	Heath/bog
Sample270	21.58	Upland wood
Sample272	8.53	Fertile grassland
Sample273	11.56	Fertile grassland
Sample274	14.38	Fertile grassland
Sample275	13.87	Fertile grassland
Sample276	16.61	Fertile grassland
Sample277	27.41	Heath/bog
Sample278	21.21	Upland wood
Sample279	26.88	Moorland grass-mosaic
Sample280	9.43	Fertile grassland
Sample281	18.7	Fertile grassland
Sample282	21.11	Fertile grassland
Sample283	21.66	Upland wood
Sample284	17.19	Heath/bog
Sample285	23.6	Heath/bog
Sample286	20.83	Moorland grass-mosaic
Sample287	18.33	Heath/bog
Sample288	19.18	Heath/bog
Sample29	18.25	Infertile grassland
Sample290	22.63	Fertile grassland
Sample291	19.16	Fertile grassland
Sample292	27.44	Moorland grass-mosaic
Sample293	24.46	Moorland grass-mosaic
Sample294	27.69	Moorland grass-mosaic
Sample295	17.22	Heath/bog
Sample296	24.59	Moorland grass-mosaic
Sample297	17.43	Moorland grass-mosaic
Sample298	10.71	Infertile grassland
Sample299	16.17	Infertile grassland
Sample3	26.66	Upland wood
Sample300	12.56	Infertile grassland
Sample301	11.89	Crops/weeds
Sample302	8.92	Infertile grassland
Sample303	10.75	Fertile grassland
Sample304	21.77	Moorland grass-mosaic
Sample305	23.12	Heath/bog
Sample306	25.67	Moorland grass-mosaic
Sample307	9.85	Upland wood
Sample308	13.06	Lowland wood
Sample309	7.56	Lowland wood
Sample310	15.98	Infertile grassland
Sample311	13.56	Infertile grassland
Sample312	13.96	Infertile grassland
Sample314	26.07	Lowland wood
Sample315	26.97	Lowland wood
Sample316	22.69	Moorland grass-mosaic
Sample317	13.83	Infertile grassland
Sample320	15.8	Infertile grassland
Sample321	16.41	Fertile grassland
Sample322	20.28	Infertile grassland
Sample323	16.83	Infertile grassland
Sample324	14.81	Infertile grassland
Sample325	16.73	Upland wood
Sample327	9.64	Infertile grassland
Sample328	21.08	Moorland grass-mosaic
Sample329	22.69	Upland wood
Sample330	10.24	Heath/bog
Sample331	10.87	Heath/bog
Sample332	21.86	Heath/bog
Sample333	21.28	Heath/bog
Sample334	22.39	Moorland grass-mosaic
Sample335	20.74	Upland wood
Sample336	23.95	Upland wood
Sample337	21.2	Heath/bog
Sample338	22.07	Heath/bog
Sample339	17.46	Moorland grass-mosaic
Sample340	13.87	Fertile grassland
Sample341	9.49	Fertile grassland
Sample342	13.24	Fertile grassland
Sample343	8.54	Infertile grassland
Sample345	18.26	Upland wood
Sample346	11.89	Infertile grassland
Sample347	9.36	Infertile grassland
Sample348	15.93	Infertile grassland
Sample349	13.89	Fertile grassland
Sample350	9.63	Fertile grassland
Sample351	13.97	Infertile grassland
Sample352	14.93	Fertile grassland
Sample353	12.61	Fertile grassland
Sample354	11.43	Fertile grassland
Sample355	8.14	Fertile grassland
Sample356	5.38	Infertile grassland
Sample358	13.5	Infertile grassland
Sample359	13.66	Infertile grassland
Sample36	20.42	Upland wood
Sample360	21.91	Infertile grassland
Sample362	20.23	Infertile grassland
Sample363	15.85	Fertile grassland
Sample364	23.21	Moorland grass-mosaic
Sample365	18.72	Heath/bog
Sample366	19.62	Heath/bog
Sample367	18.32	Fertile grassland
Sample369	16.23	Fertile grassland
Sample370	19.42	Crops/weeds
Sample371	28.07	Moorland grass-mosaic
Sample372	26.5	Upland wood
Sample373	15.32	Fertile grassland
Sample374	13.7	Fertile grassland
Sample375	16.66	Infertile grassland
Sample376	23.1	Heath/bog
Sample377	23.37	Moorland grass-mosaic
Sample378	25.21	Moorland grass-mosaic
Sample379	15.8	Infertile grassland
Sample382	15.82	Heath/bog
Sample383	12.12	Heath/bog
Sample384	24.18	Upland wood
Sample385	18.57	Upland wood
Sample386	23.98	Heath/bog
Sample387	23.05	Heath/bog
Sample388	28.72	Moorland grass-mosaic
Sample39	14.02	Infertile grassland
Sample390	17.89	Heath/bog
Sample394	10.71	Fertile grassland
Sample395	13.72	Fertile grassland
Sample396	10.23	Fertile grassland
Sample397	19.94	Lowland wood
Sample398	20.8	Fertile grassland
Sample40	23.57	Heath/bog
Sample400	14.53	Infertile grassland
Sample401	11.93	Fertile grassland
Sample403	16.13	Infertile grassland
Sample405	16.7	Infertile grassland
Sample407	31.38	Upland wood
Sample409	7.43	Infertile grassland
Sample41	18.91	Moorland grass-mosaic
Sample415	24.28	Heath/bog
Sample416	17.82	Heath/bog
Sample417	16.86	Heath/bog
Sample418	12.44	Fertile grassland
Sample419	13.74	Infertile grassland
Sample42	23.23	Moorland grass-mosaic
Sample420	12.7	Fertile grassland
Sample422	11.31	Heath/bog
Sample423	30.04	Infertile grassland
Sample424	22.75	Upland wood
Sample425	17.5	Heath/bog
Sample426	20.69	Heath/bog
Sample427	14.96	Heath/bog
Sample428	13.7	Heath/bog
Sample429	9.61	Moorland grass-mosaic
Sample43	12.69	Heath/bog
Sample430	14.67	Infertile grassland
Sample433	15.14	Infertile grassland
Sample435	28.92	Moorland grass-mosaic
Sample436	11.59	Fertile grassland
Sample437	10.83	Infertile grassland
Sample438	29.74	Infertile grassland
Sample439	15.58	Fertile grassland
Sample44	28.05	Upland wood
Sample440	11.38	Infertile grassland
Sample441	15.44	Crops/weeds
Sample442	7.8	Infertile grassland
Sample443	7.53	Upland wood
Sample445	24.25	Heath/bog
Sample446	17.99	Moorland grass-mosaic
Sample447	25.05	Heath/bog
Sample45	22.37	Upland wood
Sample46	7.62	Infertile grassland
Sample47	19.32	Infertile grassland
Sample48	14.66	Fertile grassland
Sample5	9.44	Infertile grassland
Sample50	7.65	Infertile grassland
Sample57	8.61	Fertile grassland
Sample58	17.57	Heath/bog
Sample59	22.73	Moorland grass-mosaic
Sample60	19.79	Moorland grass-mosaic
Sample61	9.57	Fertile grassland
Sample62	13.48	Infertile grassland
Sample63	9.33	Crops/weeds
Sample64	20.56	Moorland grass-mosaic
Sample65	15.24	Heath/bog
Sample66	17.97	Heath/bog
Sample67	12.46	Infertile grassland
Sample68	14.39	Crops/weeds
Sample69	10.01	Infertile grassland
Sample70	17.14	Heath/bog
Sample71	19.35	Moorland grass-mosaic
Sample72	17.05	Moorland grass-mosaic
Sample74	17.27	Moorland grass-mosaic
Sample76	20.67	Lowland wood
Sample77	15.28	Fertile grassland
Sample78	11.07	Fertile grassland
Sample8	16.39	Infertile grassland
Sample82	17.83	Lowland wood
Sample83	13.63	Upland wood
Sample84	16.55	Upland wood
Sample85	11.23	Fertile grassland
Sample87	20.69	Upland wood
Sample88	17.93	Infertile grassland
Sample90	21.74	Infertile grassland
Sample91	7.41	Fertile grassland
Sample92	13.85	Infertile grassland
Sample93	12.03	Infertile grassland
Sample95	15.69	Infertile grassland
Sample98	15.64	Moorland grass-mosaic
Sample99	14.48	Moorland grass-mosaic

## Sheet: Fig. 3e
Fig. 3e
Sample ID	Richness	AVC
Sample1	41.79	Fertile grassland
Sample10	54.61	Infertile grassland
Sample100	42.62	Moorland grass-mosaic
Sample101	48.98	Heath/bog
Sample102	58.26	Upland wood
Sample103	32.6	Heath/bog
Sample104	42.64	Moorland grass-mosaic
Sample105	93.29	Heath/bog
Sample106	49.78	Upland wood
Sample107	60.33	Infertile grassland
Sample108	39.9	Heath/bog
Sample109	23.21	Fertile grassland
Sample11	50.06	Lowland wood
Sample110	70.11	Fertile grassland
Sample112	46.27	Infertile grassland
Sample113	56.5	Upland wood
Sample114	53.3	Fertile grassland
Sample115	51.99	Fertile grassland
Sample116	31.3	Fertile grassland
Sample117	41.6	Fertile grassland
Sample118	42.06	Heath/bog
Sample119	56.91	Heath/bog
Sample12	29.22	Infertile grassland
Sample120	48.77	Moorland grass-mosaic
Sample122	36.13	Fertile grassland
Sample123	33.91	Fertile grassland
Sample124	62.66	Infertile grassland
Sample125	43.59	Upland wood
Sample127	46.09	Infertile grassland
Sample129	32.58	Infertile grassland
Sample13	70.52	Upland wood
Sample130	56.04	Infertile grassland
Sample132	78.62	Infertile grassland
Sample134	46.41	Infertile grassland
Sample135	62.46	Infertile grassland
Sample136	75.62	Moorland grass-mosaic
Sample137	48.76	Moorland grass-mosaic
Sample138	66.24	Moorland grass-mosaic
Sample139	52.04	Infertile grassland
Sample141	41.38	Lowland wood
Sample144	53.27	Lowland wood
Sample145	57.03	Infertile grassland
Sample146	36.79	Infertile grassland
Sample149	47.78	Fertile grassland
Sample15	94.89	Heath/bog
Sample150	28.79	Infertile grassland
Sample151	47.68	Upland wood
Sample152	86.02	Infertile grassland
Sample153	68.17	Infertile grassland
Sample154	38.58	Fertile grassland
Sample155	86.35	Infertile grassland
Sample156	47.27	Infertile grassland
Sample158	55.36	Lowland wood
Sample159	45.85	Upland wood
Sample16	39.64	Moorland grass-mosaic
Sample160	12.18	Heath/bog
Sample161	48.62	Heath/bog
Sample162	63.08	Heath/bog
Sample163	33.99	Fertile grassland
Sample164	47.49	Lowland wood
Sample165	49.69	Fertile grassland
Sample166	56.33	Infertile grassland
Sample167	76.22	Infertile grassland
Sample168	61.36	Infertile grassland
Sample169	51.05	Infertile grassland
Sample17	53.14	Moorland grass-mosaic
Sample170	54.89	Infertile grassland
Sample171	37.15	Fertile grassland
Sample172	77.75	Upland wood
Sample173	63.3	Infertile grassland
Sample174	50.39	Fertile grassland
Sample175	64.98	Infertile grassland
Sample176	44.44	Fertile grassland
Sample177	56.46	Infertile grassland
Sample178	74.04	Infertile grassland
Sample179	41.98	Fertile grassland
Sample18	71.75	Heath/bog
Sample180	21.84	Crops/weeds
Sample181	77.39	Fertile grassland
Sample182	45.95	Fertile grassland
Sample183	56.75	Fertile grassland
Sample184	65.35	Fertile grassland
Sample185	66.92	Upland wood
Sample186	63.29	Fertile grassland
Sample187	52.71	Fertile grassland
Sample188	74.66	Fertile grassland
Sample189	37.34	Fertile grassland
Sample190	55.69	Infertile grassland
Sample191	51.07	Infertile grassland
Sample192	51.12	Infertile grassland
Sample193	59.36	Fertile grassland
Sample194	68.73	Fertile grassland
Sample195	55.43	Fertile grassland
Sample196	51.81	Crops/weeds
Sample197	52.8	Fertile grassland
Sample198	43.29	Fertile grassland
Sample199	56.12	Infertile grassland
Sample20	60.9	Fertile grassland
Sample200	45.99	Infertile grassland
Sample201	73.27	Infertile grassland
Sample202	74.14	Fertile grassland
Sample203	62.59	Infertile grassland
Sample204	59.03	Fertile grassland
Sample205	62.68	Fertile grassland
Sample206	54.8	Fertile grassland
Sample207	51.06	Infertile grassland
Sample208	65.69	Fertile grassland
Sample209	55.14	Fertile grassland
Sample210	42.72	Fertile grassland
Sample211	61.58	Fertile grassland
Sample212	42.14	Fertile grassland
Sample214	48.31	Upland wood
Sample215	68.85	Upland wood
Sample216	43.31	Upland wood
Sample217	56.71	Fertile grassland
Sample218	59.8	Infertile grassland
Sample219	77.98	Infertile grassland
Sample22	57.15	Heath/bog
Sample220	42.06	Fertile grassland
Sample221	54.59	Infertile grassland
Sample222	26.33	Fertile grassland
Sample223	47.54	Infertile grassland
Sample224	84.29	Infertile grassland
Sample225	73.76	Fertile grassland
Sample226	38.86	Infertile grassland
Sample227	42.54	Infertile grassland
Sample228	100.78	Infertile grassland
Sample229	53.77	Infertile grassland
Sample23	83.34	Heath/bog
Sample230	68.25	Infertile grassland
Sample231	54.1	Infertile grassland
Sample232	61.09	Infertile grassland
Sample233	90.19	Lowland wood
Sample234	59.68	Fertile grassland
Sample235	81.96	Infertile grassland
Sample236	54.48	Upland wood
Sample237	70.94	Infertile grassland
Sample238	56.49	Infertile grassland
Sample239	43.12	Infertile grassland
Sample24	54.73	Moorland grass-mosaic
Sample240	78.55	Upland wood
Sample241	87.84	Infertile grassland
Sample242	86.54	Infertile grassland
Sample243	57.99	Infertile grassland
Sample244	59.49	Upland wood
Sample245	22.48	Upland wood
Sample246	41.35	Upland wood
Sample247	52.4	Moorland grass-mosaic
Sample248	49.03	Moorland grass-mosaic
Sample249	71.18	Upland wood
Sample25	67.35	Infertile grassland
Sample250	43.26	Infertile grassland
Sample251	48.21	Lowland wood
Sample252	47.35	Infertile grassland
Sample253	55.19	Moorland grass-mosaic
Sample254	78.59	Moorland grass-mosaic
Sample255	71.99	Moorland grass-mosaic
Sample256	84.24	Lowland wood
Sample257	42.31	Infertile grassland
Sample258	51.45	Lowland wood
Sample259	29.57	Upland wood
Sample26	58.56	Infertile grassland
Sample260	49.77	Moorland grass-mosaic
Sample261	32.51	Upland wood
Sample262	54.37	Moorland grass-mosaic
Sample263	59.22	Moorland grass-mosaic
Sample264	42.99	Heath/bog
Sample265	48.72	Crops/weeds
Sample266	56.5	Infertile grassland
Sample267	73.41	Infertile grassland
Sample268	57.19	Upland wood
Sample269	75.58	Heath/bog
Sample27	81.82	Upland wood
Sample270	27.29	Upland wood
Sample271	73.71	Infertile grassland
Sample272	73.74	Fertile grassland
Sample273	73.44	Fertile grassland
Sample274	66.59	Fertile grassland
Sample275	66.44	Fertile grassland
Sample276	81.31	Fertile grassland
Sample277	49.47	Heath/bog
Sample278	53.88	Upland wood
Sample279	71.8	Moorland grass-mosaic
Sample28	58.89	Infertile grassland
Sample280	55.93	Fertile grassland
Sample281	45.42	Fertile grassland
Sample282	41.09	Fertile grassland
Sample283	46.34	Upland wood
Sample284	49.07	Heath/bog
Sample285	66.46	Heath/bog
Sample286	51.89	Moorland grass-mosaic
Sample287	43.55	Heath/bog
Sample288	37.55	Heath/bog
Sample289	74.7	Fertile grassland
Sample29	77.99	Infertile grassland
Sample290	48.46	Fertile grassland
Sample291	60.91	Fertile grassland
Sample292	59.39	Moorland grass-mosaic
Sample293	45.86	Moorland grass-mosaic
Sample294	49.32	Moorland grass-mosaic
Sample295	38.97	Heath/bog
Sample296	58.02	Moorland grass-mosaic
Sample297	43.63	Moorland grass-mosaic
Sample298	42.75	Infertile grassland
Sample299	65.41	Infertile grassland
Sample3	49.48	Upland wood
Sample30	46.7	Infertile grassland
Sample300	54.57	Infertile grassland
Sample301	13.45	Crops/weeds
Sample302	65.63	Infertile grassland
Sample303	34.52	Fertile grassland
Sample304	59.88	Moorland grass-mosaic
Sample305	63.96	Heath/bog
Sample306	35.29	Moorland grass-mosaic
Sample307	46.26	Upland wood
Sample308	70.65	Lowland wood
Sample309	49.61	Lowland wood
Sample31	35.71	Infertile grassland
Sample310	59.15	Infertile grassland
Sample311	57.02	Infertile grassland
Sample312	65.05	Infertile grassland
Sample313	48.27	Moorland grass-mosaic
Sample314	38.51	Lowland wood
Sample315	54.68	Lowland wood
Sample316	73.34	Moorland grass-mosaic
Sample317	59.64	Infertile grassland
Sample318	81.73	Infertile grassland
Sample319	62.47	Infertile grassland
Sample320	49.02	Infertile grassland
Sample321	33.58	Fertile grassland
Sample322	64.07	Infertile grassland
Sample323	37.03	Infertile grassland
Sample324	62.55	Infertile grassland
Sample325	47.29	Upland wood
Sample326	66	Infertile grassland
Sample327	77.51	Infertile grassland
Sample328	65.63	Moorland grass-mosaic
Sample329	49.54	Upland wood
Sample33	67.49	Infertile grassland
Sample330	44.3	Heath/bog
Sample331	42.41	Heath/bog
Sample332	40.58	Heath/bog
Sample333	18.45	Heath/bog
Sample334	62.37	Moorland grass-mosaic
Sample335	60.77	Upland wood
Sample336	48.28	Upland wood
Sample337	49.58	Heath/bog
Sample338	28.77	Heath/bog
Sample339	45.18	Moorland grass-mosaic
Sample340	54.75	Fertile grassland
Sample341	47.49	Fertile grassland
Sample342	59.77	Fertile grassland
Sample343	59.88	Infertile grassland
Sample344	68.13	Infertile grassland
Sample345	57.33	Upland wood
Sample346	59.36	Infertile grassland
Sample347	45.92	Infertile grassland
Sample348	56.14	Infertile grassland
Sample349	40.59	Fertile grassland
Sample350	53.11	Fertile grassland
Sample351	62.35	Infertile grassland
Sample352	65.58	Fertile grassland
Sample353	59.46	Fertile grassland
Sample354	43.48	Fertile grassland
Sample355	62.25	Fertile grassland
Sample356	80.61	Infertile grassland
Sample357	66.86	Infertile grassland
Sample358	64.34	Infertile grassland
Sample359	54.11	Infertile grassland
Sample36	50.51	Upland wood
Sample360	47.82	Infertile grassland
Sample361	60.37	Fertile grassland
Sample362	55.37	Infertile grassland
Sample363	66.62	Fertile grassland
Sample364	48.97	Moorland grass-mosaic
Sample365	41.55	Heath/bog
Sample366	33.93	Heath/bog
Sample367	55.96	Fertile grassland
Sample368	48.9	Infertile grassland
Sample369	77.89	Fertile grassland
Sample37	59	Infertile grassland
Sample370	53.45	Crops/weeds
Sample371	45.3	Moorland grass-mosaic
Sample372	52.28	Upland wood
Sample373	71.88	Fertile grassland
Sample374	55.93	Fertile grassland
Sample375	66.71	Infertile grassland
Sample376	40.48	Heath/bog
Sample377	51.69	Moorland grass-mosaic
Sample378	29.23	Moorland grass-mosaic
Sample379	52.24	Infertile grassland
Sample380	56.66	Infertile grassland
Sample381	60.81	Infertile grassland
Sample382	62.25	Heath/bog
Sample383	43.38	Heath/bog
Sample384	42.29	Upland wood
Sample385	55.62	Upland wood
Sample386	32.86	Heath/bog
Sample387	30.15	Heath/bog
Sample388	69.62	Moorland grass-mosaic
Sample390	58.65	Heath/bog
Sample394	64.58	Fertile grassland
Sample395	35.4	Fertile grassland
Sample396	34.88	Fertile grassland
Sample397	70.68	Lowland wood
Sample398	71.88	Fertile grassland
Sample399	53.65	Fertile grassland
Sample40	57.49	Heath/bog
Sample400	51.64	Infertile grassland
Sample401	45.04	Fertile grassland
Sample402	47.54	Infertile grassland
Sample403	28.75	Infertile grassland
Sample404	18.3	Fertile grassland
Sample405	70.79	Infertile grassland
Sample406	83.77	Infertile grassland
Sample407	57.04	Upland wood
Sample408	48.42	Infertile grassland
Sample409	34.39	Infertile grassland
Sample41	59.34	Moorland grass-mosaic
Sample411	25.16	Fertile grassland
Sample412	63.78	Infertile grassland
Sample413	64.81	Infertile grassland
Sample414	67.03	Infertile grassland
Sample415	27.6	Heath/bog
Sample416	49.13	Heath/bog
Sample417	37.11	Heath/bog
Sample418	58.19	Fertile grassland
Sample419	38.83	Infertile grassland
Sample42	57.02	Moorland grass-mosaic
Sample420	54.96	Fertile grassland
Sample421	38.89	Moorland grass-mosaic
Sample422	69.43	Heath/bog
Sample423	70.68	Infertile grassland
Sample424	45.3	Upland wood
Sample425	52.15	Heath/bog
Sample426	41.51	Heath/bog
Sample427	38.12	Heath/bog
Sample428	18.01	Heath/bog
Sample429	45.43	Moorland grass-mosaic
Sample43	47.72	Heath/bog
Sample430	64.85	Infertile grassland
Sample431	41.32	Lowland wood
Sample432	31.2	Infertile grassland
Sample433	42.68	Infertile grassland
Sample434	71.7	Infertile grassland
Sample435	54.59	Moorland grass-mosaic
Sample436	36.15	Fertile grassland
Sample437	45.29	Infertile grassland
Sample438	43.77	Infertile grassland
Sample439	53.46	Fertile grassland
Sample44	44.1	Upland wood
Sample440	67.77	Infertile grassland
Sample441	32.17	Crops/weeds
Sample442	55.72	Infertile grassland
Sample443	68.71	Upland wood
Sample444	50.28	Moorland grass-mosaic
Sample445	47.9	Heath/bog
Sample446	51.57	Moorland grass-mosaic
Sample447	95.02	Heath/bog
Sample45	55.13	Upland wood
Sample46	69.84	Infertile grassland
Sample49	80.7	Infertile grassland
Sample50	64.25	Infertile grassland
Sample51	61.05	Infertile grassland
Sample52	62.86	Infertile grassland
Sample55	65.16	Infertile grassland
Sample56	66.58	Infertile grassland
Sample57	26.47	Fertile grassland
Sample58	55.9	Heath/bog
Sample59	69.11	Moorland grass-mosaic
Sample6	52.59	Infertile grassland
Sample60	36.06	Moorland grass-mosaic
Sample63	44.68	Crops/weeds
Sample64	86.36	Moorland grass-mosaic
Sample65	48.25	Heath/bog
Sample66	49.85	Heath/bog
Sample67	43.6	Infertile grassland
Sample7	88.5	Infertile grassland
Sample70	49.1	Heath/bog
Sample71	49.85	Moorland grass-mosaic
Sample72	36.05	Moorland grass-mosaic
Sample74	73.73	Moorland grass-mosaic
Sample75	54.03	Infertile grassland
Sample76	55.39	Lowland wood
Sample77	62.07	Fertile grassland
Sample78	58.01	Fertile grassland
Sample79	61.16	Infertile grassland
Sample8	59.02	Infertile grassland
Sample80	46.32	Infertile grassland
Sample81	50.61	Moorland grass-mosaic
Sample82	44.63	Lowland wood
Sample83	48.06	Upland wood
Sample84	45.65	Upland wood
Sample85	34.81	Fertile grassland
Sample86	46.29	Fertile grassland
Sample87	71.36	Upland wood
Sample89	57.79	Infertile grassland
Sample9	62.87	Infertile grassland
Sample90	50.11	Infertile grassland
Sample91	43.95	Fertile grassland
Sample92	48.05	Infertile grassland
Sample93	66.36	Infertile grassland
Sample94	49.07	Infertile grassland
Sample95	53.85	Infertile grassland
Sample96	61.01	Infertile grassland
Sample97	58.52	Moorland grass-mosaic
Sample98	75.08	Moorland grass-mosaic
Sample99	44.97	Moorland grass-mosaic
